# Supplementary material for: Differential sexual network connectivity offers a parsimonious explanation for population-level variations in the prevalence of bacterial vaginosis: a data-driven, model-supported hypothesis
Source: BMC Womens Health. 2019 Jan 10;19:8. doi: 10.1186/s12905-018-0703-0 (PMC6327541; doi:10.1186/s12905-018-0703-0)
Supplement: Supplementary file 3 — The Netlogo model of BV transmission. (NLOGO 30 kb) [file 12905_2018_703_MOESM3_ESM.nlogo]

breed [LCs LC]
breed [HCs HC]

LCs-own [
  age ;; This is a new attribute, that was not present in the model used in the original submission.
  partner.seeking.chance ;; This is a new attribute, that was not present in the model used in the original submission.
  accept.chance ;; This is a new attribute, that was not present in the model used in the original submission.
  gender
  CST
  time.since.CST1
  partner.count  ;; number of partners an agent has
  coupled?      ;; Is the person in at least one relationship?
  concurrent?   ;; Is the person in at least two relationships?
  available?
]

HCs-own [
  age ;; This is a new attribute, that was not present in the model used in the original submission.
  partner.seeking.chance ;; This is a new attribute, that was not present in the model used in the original submission.
  accept.chance ;; This is a new attribute, that was not present in the model used in the original submission.
  gender
  CST
  time.since.CST1
  partner.count
  coupled?
  concurrent?
  available?
]

links-own [
  breakup.time
  time.since.formation
]

globals [
  ; population.size    ;; population size at initiation, for each breed
  ; partner.seeking.chance ;; This is no longer a global variable. It is a person-specific variable in the revised model ;; The probability that a man goes out to look for a partner, in the LC community
  ; accept.chance ;; This is no longer a global variable. It is a person-specific variable in the revised model ;; The probability that a woman who is being pursued, agrees to start the relationship
  alpha ;; alpha shape parameter of the Beta distribution for the partner seeking chance and accepting chance
  beta ;; beta shape parameter of the Beta distribution for the partner seeking chance and accepting chance
  age-gap-tolerance ;; assortative age-mixing: by how many years is the male allowed to be older or younger than the female in the relationship?
  mean.breakup.time
  sd.breakup.time
  ; HC.factor   ;; Factor by which the partner.seeking.chance is adjusted in the HC community
  CST-L.init  ;; Fraction of the population with low-risk CST at the start of the simulation
  ; L2H.spontaneous  ;; The probability of spontaneously transitioning from low-risk to high-risk CST
  ; L2H.partner ;; The probability of transitioning from low-risk to high-risk CST if the partner has high-risk CST (CST1)
  cumulative.relationships.L   ;; Tracker of total number of relationships formed in the low connectivity community
  cumulative.relationships.H   ;; Tracker of total number of relationships formed in the high connectivity community
]


;;;
;;; SETUP PROCEDURES
;;;

to setup
  clear-all
  random-seed 0     ; To make results reproducible
  setup-globals
  setup-people
  reset-ticks
end


to setup-globals
  ask patches [ set pcolor 9.4 ]
  ; set population.size 40     ;; population size at initiation, for each breed    ;; Slider
  ; set partner.seeking.chance 0.15 ;; This is no longer a global variable.
  ; set accept.chance 0.15 ;; This is no longer a global variable.
  set alpha 3   ; mean = 3/(3+17) = 0.15; st. dev. = sqrt (3*17 / ( (3+17)^2 * (3+17+1) )) = 0.078
  set beta 17
  set age-gap-tolerance 5 ;; This is a new parameter, not present in the model used in the original submission.
  set mean.breakup.time 15 ;; average of 15 weeks together
  set sd.breakup.time 5 ;; standard deviation of 5 weeks
  ; set HC.factor 2            ;; Slider
  set CST-L.init 0.9
  ; set L2H.spontaneous 0.01   ;; Slider
  ; set L2H.partner 0.5        ;; Slider
  set cumulative.relationships.L 0
  set cumulative.relationships.H 0
end

;; Create number of people, half are righty and half are lefty
;;   and some are sick.  Also assigns colors, ages, and post-infection survival times to people with the assign-color, assign-survival-post-infection, and assign-age procedures.

to setup-people
  random-seed 1
  create-LCs population.size   ;; Initialising the Low Connectivity community
    [ let min.x ( min-pxcor - 0.5 )
      ;set xcor random-xcor; ( random.x.01 * range.x ) - min.x
      set xcor ( random-xcor / 2.5 ) + ( min.x - ( min.x / 2.2 ) )
      set ycor random-ycor / 1.1
      set age (15 + random-float 25) ; ages are uniformly distributed between 15 and 40 years old
      set CST 0 ; ifelse random-float 1 < CST-L.init [ set CST 0 ] [ set CST 1]   ;; 0 means low risk of BV, 1 means high risk of BV
      set coupled? false
      set concurrent? false
      set available? true
      set partner.count 0
      set time.since.CST1 0
      ifelse who <  ( population.size / 2 ) ;; "random 2" draws a random integer smaller than 2 and greater or equal than 0 (in other words: 0 or 1).
        [ set size 1
          set shape "person righty"
          set color 97  ;; 97 for no BV, 94 for BV
          set gender 0
          set partner.seeking.chance random-beta alpha beta ]
        [ set size 1
          set shape "person lefty"
          set color 127   ;; 127 for no BV, 124 for BV
          set gender 1
          set accept.chance random-beta alpha beta ]
      ]
  ask n-of round ( population.size * 0.5 * ( 1 - CST-L.init ) ) LCs with [ gender = 1 ] [ set CST 1 ]
  ask n-of round ( population.size * 0.5 * ( 1 - CST-L.init ) ) LCs with [ gender = 0 ] [ set CST 1 ]


  random-seed 1
  create-HCs population.size   ;; Initialising the High Connectivity community  ; Their ID numbers range from "initial-people" to (2 * initial-people) - 1
    [ let min.x ( min-pxcor - 0.5 )
      ;set xcor random-xcor ; ( random.x.01 * range.x ) + min.x
      set xcor ( random-xcor / 2.5 ) - ( min.x - ( min.x / 2.2 ) )
      set ycor random-ycor / 1.1
      set age (15 + random-float 25) ; ages are uniformly distributed between 15 and 40 years old
      set CST 0 ; ifelse random-float 1 < CST-L.init [ set CST 0 ] [ set CST 1 ]   ;; 0 means low risk of BV, 1 means high risk of BV
      set coupled? false
      set concurrent? false
      set available? true
      set partner.count 0
      set time.since.CST1 0
      ifelse who <  ( population.size * 1.5 ) ;; "random 2" draws a random integer smaller than 2 and greater or equal than 0 (in other words: 0 or 1).
        [ set size 1
          set shape "person righty"
          set color 97  ;; 97 for no BV, 94 for BV
          set gender 0
          set partner.seeking.chance random-beta alpha beta ]
        [ set size 1
          set shape "person lefty"
          set color 127  ;; 127 for no BV, 124 for BV
          set gender 1
          set accept.chance random-beta alpha beta ]
     ]
  ask n-of round ( population.size * 0.5 * ( 1 - CST-L.init ) ) HCs with [ gender = 1 ] [ set CST 1 ]
  ask n-of round ( population.size * 0.5 *( 1 - CST-L.init ) ) HCs with [ gender = 0 ] [ set CST 1 ]
  ask turtles
      [ update.color ]
end


;;;
;;; GO PROCEDURES
;;;

to go
    tick
      if (ticks >= 520) ; We are running for one year.
        [ stop ]
    ;; Righties are always the ones to initiate mating.  This is purely
    ;; arbitrary choice which makes the coding easier.

    ask turtles
      [ update.time.since.CST1 ]

    ask turtles with [ CST = 1 and gender = 0 and time.since.CST1 > Colonization-period-men ]
      [ transition.H2L ]

    ask turtles with [ CST = 1 and gender = 1 and time.since.CST1 > Colonization-period-women ]
      [ transition.H2L ]

    ask turtles ; with [ CST = 0 ] Turtles can be reinfected, in which case the colonization period gets reset to zero
      [ transition.L2H ]

    ask turtles
      [ update.color ]

    ask turtles with [ coupled? and gender = 0 ]  ;; We only need to ask one of the partners to update the relationship duration
      [ advance.relationship ]

    ask turtles with [ coupled? and gender = 0 ]  ;; We only need to ask one of the partners to update the relationship duration
      [ breakup ]

    ask turtles [ update.relationship.status ]

    ask LCs with [ available? ]
      [ if shape = "person righty" and (random-float 1 < partner.seeking.chance) ;; if the random number between zero and one is smaller than the value of partner.seeking.chance
          [ couple ]
      ]

    ask HCs with [ available? ]
      [ if shape = "person righty" and (random-float 1 < ( partner.seeking.chance * HC.factor ) ) ;; if the random number between zero and one is smaller than the value of partner.seeking.chance
          [ couple ]
      ]

    ask turtles [ set age age + ( 1 / 52 ) ] ; people age 1/52th of a year each week


end


to update.time.since.CST1
  ifelse CST = 1 [ set time.since.CST1 ( time.since.CST1 + 1 ) ] [ set time.since.CST1 0 ]

end

to transition.H2L
  set CST 0
end

to transition.L2H
  ifelse ( coupled? = true and any? link-neighbors with [CST = 1] )  ;; Transition chance if at least one of your partners has CST1
    [ let transition random-float 1 < ( 1 - ( 1 - L2H.partner ) ^ ( count link-neighbors ) ) ;; L2H.partner  ;;  1 - (1-0.4)^number.of.partners.
      if transition = true
        [ set CST 1
          set time.since.CST1 0 ]
    ]
    [ let transition random-float 1 < L2H.spontaneous    ; "Spontaneous" transition chance
      if transition = true
        [ set CST 1
          set time.since.CST1 0 ]
    ]
end

to update.color
  ifelse CST = 0 [ set color ( 97 + 30 * gender ) ] [ set color ( 94 + 30 * gender ) ]
end

to advance.relationship ;; updating the duration of relationships
  ask my-links [ set time.since.formation time.since.formation + 1 ]
end

to breakup ;; dissolving relationships
  ask my-links [
    if (time.since.formation > breakup.time)
      [ ask both-ends
        [ set partner.count ( partner.count - 1 ) ]
        die
      ]
  ]
end

to update.relationship.status  ;; updating coupled? concurrent? available?
  ifelse partner.count > 0 [ set coupled? true ] [ set coupled? false
                                                   set available? true ]  ;; this only gets set to false for LCs
  ifelse partner.count > 1 [ set concurrent? true ] [ set concurrent? false ]

end

to couple  ;; turtle procedure -- righties only!
  let age.man age
  let potential-partner one-of (other turtles)
                          with [ available? and shape = "person lefty" and breed = [ breed ] of myself and (abs(age.man - age) <= age-gap-tolerance)]
  if potential-partner != nobody
    [ if (random-float 1 < [ accept.chance ] of potential-partner)
      [ ;; set partner potential-partner
        ifelse breed = LCs [ set cumulative.relationships.L ( cumulative.relationships.L + 1 ) ] [ set cumulative.relationships.H ( cumulative.relationships.H + 1 ) ]
        set coupled? true
        ask potential-partner [ set coupled? true ]
        create-link-with potential-partner
          [ set time.since.formation 0
            set breakup.time random-lognormal mean.breakup.time sd.breakup.time
            ask both-ends [ set partner.count ( partner.count + 1 ) ] ]
        if (breed = LCs)
          [ set available? false
            ask potential-partner [ set available? false ]
          ]
      ]
    ]
end

to-report random-lognormal [a-mean a-std-dev]

  ; Some defensive programming: the standard deviation should not be < zero;
  ; The math would still work but a negative SD makes no sense so something would
  ; be wrong.

  if a-std-dev < 0.0
    [
      user-message (word "Warning in random-log-normal: std-dev " a-std-dev " is < 0")
    ]

  ; And of course the mean cannot be zero or negative.

  if a-mean <= 0.0
    [
      user-message (word "Warning in random-log-normal: mean " a-mean " is <= 0")
    ]

  ; Now calculate the parameters of the normal distribution of the log
  ; of variates
  let S2 ln (1 + (a-std-dev * a-std-dev) / (a-mean * a-mean))
  let S sqrt S2
  let M (ln a-mean) - (S2 / 2)

  ; Now we can get a log-variate value from the normal distribution
  ; and report its exp
  report ceiling exp random-normal M S

end


to-report random-beta [alpha-param beta-param]
  ; alpha and beta must be positive
  if alpha-param <= 0
    [
      user-message (word "Warning in random-beta: alpha " alpha-param " is <= 0")
    ]

  if beta-param <= 0
    [
      user-message (word "Warning in random-beta: beta " beta-param " is <= 0")
    ]

  ; We create random variables X and Y, which are both gamma-distributed, and independent.
  ; X ~ Gamma(alpha, 1) and Y ~ Gamma(beta, 1). Then X / (X+Y) ~ Beta(alpha, beta)
  let X random-gamma alpha 1
  let Y random-gamma beta 1
  report X / ( X + Y )
end
@#$#@#$#@
GRAPHICS-WINDOW
274
64
654
445
-1
-1
14.9
1
10
1
1
1
0
0
0
1
-12
12
-12
12
1
1
1
weeks
30.0

BUTTON
43
10
126
43
setup
setup
NIL
1
T
OBSERVER
NIL
NIL
NIL
NIL
1

BUTTON
127
10
210
43
go
go
T
1
T
OBSERVER
NIL
NIL
NIL
NIL
0

PLOT
682
12
1094
156
Partner concurrency prevalence in HCN (%)
Time (weeks)
Percentage
0.0
520.0
0.0
100.0
true
false
"" ""
PENS
"HC" 1.0 0 -16777216 true "" "plot 100 * count HCs with [ concurrent? ] / count HCs"
"LC" 1.0 0 -7500403 true "" "plot 100 * count LCs with [ concurrent? ] / count LCs"

SLIDER
17
66
240
99
Colonization-period-men
Colonization-period-men
1
208
6.0
1
1
NIL
HORIZONTAL

SLIDER
16
109
240
142
Colonization-period-women
Colonization-period-women
4
208
60.0
1
1
NIL
HORIZONTAL

PLOT
683
318
1094
452
Prevalence of BV-VMB among women (%)
Time (weeks)
Percentage
0.0
520.0
0.0
100.0
true
true
"" ""
PENS
"HCN" 1.0 0 -16777216 true "" "plot 100 * count HCs with [ CST = 1 and gender = 1 ] / count HCs with [ gender = 1 ]"
"LCN" 1.0 0 -7500403 true "" "plot 100 * count LCs with [ CST = 1 and gender = 1 ] / count LCs with [ gender = 1 ]"

SLIDER
17
154
240
187
L2H.spontaneous
L2H.spontaneous
0.00
0.1
0.001
0.001
1
NIL
HORIZONTAL

SLIDER
18
201
239
234
L2H.partner
L2H.partner
0.1
1
0.2
0.02
1
NIL
HORIZONTAL

SLIDER
18
250
240
283
HC.factor
HC.factor
1
1.5
1.0
0.05
1
NIL
HORIZONTAL

SLIDER
18
298
239
331
population.size
population.size
20
1000
250.0
10
1
NIL
HORIZONTAL

PLOT
683
168
1094
303
Ratio of cumulative number of relationships formed in HCN/LCN
Time (weeks)
Ratio
0.0
520.0
0.0
2.0
true
false
"plot ( 1 / 1 )" ""
PENS
"default" 1.0 0 -16777216 true "" "plot ( cumulative.relationships.H / cumulative.relationships.L )"

PLOT
18
394
241
515
Relationship duration
Duration (weeks)
NIL
0.0
100.0
0.0
100.0
true
false
"set-plot-x-range 0 100\nset-histogram-num-bars 20\nset-plot-pen-mode 1" ""
PENS
"default" 1.0 1 -16777216 true "" "histogram [breakup.time] of links"

MONITOR
274
471
515
516
Partner concurrency prevalence in HCN (%)
100 * count HCs with [ concurrent? ] / count HCs
1
1
11

MONITOR
539
472
807
517
Prevalence of BV-VMB among women in HNC (%)
100 * count HCs with [ CST = 1 and gender = 1 ] / count HCs with [ gender = 1 ]
1
1
11

MONITOR
828
472
1094
517
Prevalence of BV-VMB among women in LNC (%)
100 * count LCs with [ CST = 1 and gender = 1 ] / count LCs with [ gender = 1 ]
1
1
11

MONITOR
17
341
240
386
Ratio of cumul. numb. rels in HCN/LCN
( ( cumulative.relationships.H + 0 ) / ( cumulative.relationships.L + 0) )
2
1
11

TEXTBOX
298
15
455
55
Low Connectivity Network (LCN)
16
0.0
1

TEXTBOX
504
15
654
55
High Connectivity Network (HCN)
16
0.0
1

@#$#@#$#@
# Model description
This model description follows the structure as proposed by Grimm et al. (1)


## Purpose

The purpose of this didactic model is to illustrate how differences in sexual network connectivity may explain variation in vaginal microbiome distributions, and the prevalence of Bacterial Vaginosis (BV). We want to simulate relationship formation and dissolution explicitly, as well as transitioning between the BV vaginal microbiome (BV-VMB) and other Community State Types (CSTs) of vaginal microbiota.

We divide the model world into two, entirely separate networks, one with higher and one with lower sexual connectivity.


## Entities, state variables and scales

There are three types of entities in the model. The first are the men and women in the population. There are 2 types of individuals in the model ("breeds" in NetLogo lingo): LC (low connectivity) and HC (high connectivity) people. The state variables of individuals are: age, the gender (male or female), the Community State Type (dichotomized into BV-VMB and other CSTs), the time since colonization with BV-VMB, the number of relationships an individual is engaged in, the person-specific probability of probability per time step to search for a partner (for men) and the person-specific probability of accepting a man’s request to engage in a relationship (for women).

Strictly speaking, the square patches of land that the men and women are placed on are also entities of the model world, but geographical location does not play any role in this model. The model is run for up to 520 time steps, where each time step represents one week (i.e. we run the model for up to 10 year).

The third entity are the links that represent heterosexual relationships between individuals. Attributes of these links are the unique ID numbers of the two individuals forming the link, the time since the link was formed, and the expected time until the couple will break up. In the graphical user interface, men and women are represented by stick figures in shades of blue and red respectively. A darker shade signifies that the individual is colonized with BV-VMB.


## Process overview and scheduling

Each time step and for each breed:

* A fraction of the men form new relationships with women
* A fraction of couples break up
* Women and men may transition between BV-VMB and non-BV-VMB
* All individuals age one time step 


## Design concepts

* Basic principles: The basic principles addressed in this model are those of sexual network connectivity and the prevalence of BV-VMB.
* Emergence: The BV-VMB "epidemic", measured by the prevalence of BV-VMB over time, emerges from the dynamics of CST transitions in the network.
* There is no adaptation, nor are there objectives or is there learning.
* Individuals “sense” (know) the relationship status and the age of their potential partners and the probability of relationship formation depends on these two properties.
* Couple formation and CST transitions are the only interactions between individuals. The probability of transitioning to BV-VMB depend on the CST of the partner(s).
* Stochasticity: stochasticity is used to represent uncertainty about who are the people who are colonized with BV-VMB at the start of the simulation (often called seed infections). Stochasticity is also used to represent variation in the processes of relationship formation, relationship break-up, and transition to BV-VMB.
* Observation: we are observing the distribution of BV-VMB as well as the point prevalence of partner concurrency and the ratio of the cumulative number of relationships formed in the high versus low connectivity networks at each time step.


## Initialization

A closed population of men and women is initialized for each breed. At the start of the simulation, the age distribution is uniform between 15 and 40 years old. As the model is run for 10 years, the age distribution at the end of the simulation will be uniform between 25 and 50 years old. A random ten percent of the network is colonized with BV-VMB at the start of the simulation.


## Input data
There are no external input data.


## Submodels

### Relationship formation
Men have a person-specific probability per time step to search for a partner. These probabilities are Beta distributed with shape parameters alpha = 3 and beta = 17, such that the average probability is 15% and the standard deviation around that is 7.8%. Searching is defined as identifying one potential partner, randomly, from all eligible partners who are within the allowable age range. This age range is set to up to 5 years above and below the man's age. In the low connectivity community, only single men search for partners, and eligible partners include only women who are also single. These restrictions do not apply in the high connectivity community. If the man finds a potential partner, she has a (person-specific) probability of accepting his request. These acceptance probabilities are again Beta distributed with shape parameters alpha = 3 and beta = 17, such that the average probability is 15% and the standard deviation around that is 7.8%. If she accepts, the relationship is formed.

### Relationship break-up
The duration of relationships is assumed to be log-normally distributed. When a new relationship is formed, the time until the relationship breaks up is drawn randomly from a log-normal distribution with a mean of 15 weeks and a standard deviation of 5 weeks.

### CST transitioning
Men and women can transition from non-BV-VMB to BV-VMB with a given probability. This probability depends on the CST of the partner(s). In the absence of BV-VMB colonization in the partners (or if the individual has no partners during that time step), the probability of spontaneous transitioning from non-BV-VMB to BV-VMB is 0.1%. Each partner who is colonized with BV-VMB confers a risk of BV-VMB "transmission". In the default model, that risk is 20%. After a fixed period of time since the most recent transmission event (referred to as the colonization period), individuals with BV-VMB revert back to non-BV-VMB. In the reference model, this colonization period is much shorter in men (6 weeks) than in women (60 weeks). Note that partners can "reinfect" one another: In the special case of a 100% transmission risk, this means that the colonization period only starts after the relationship with the transmitting partner has ended. In general, it means that the colonization period gets reset each time an individual gets reinfected by (one of) his partner(s).


## References
1. Grimm V, Berger U, DeAngelis DL, Polhill JG, Giske J, Railsback SF. The ODD protocol: A review and first update. Ecological Modelling; 221 (2010): 2760–2768. doi:10.1016/j.ecolmodel.2010.08.019
@#$#@#$#@
default
true
0
Polygon -7500403 true true 150 5 40 250 150 205 260 250

airplane
true
0
Polygon -7500403 true true 150 0 135 15 120 60 120 105 15 165 15 195 120 180 135 240 105 270 120 285 150 270 180 285 210 270 165 240 180 180 285 195 285 165 180 105 180 60 165 15

arrow
true
0
Polygon -7500403 true true 150 0 0 150 105 150 105 293 195 293 195 150 300 150

box
false
0
Polygon -7500403 true true 150 285 285 225 285 75 150 135
Polygon -7500403 true true 150 135 15 75 150 15 285 75
Polygon -7500403 true true 15 75 15 225 150 285 150 135
Line -16777216 false 150 285 150 135
Line -16777216 false 150 135 15 75
Line -16777216 false 150 135 285 75

bug
true
0
Circle -7500403 true true 96 182 108
Circle -7500403 true true 110 127 80
Circle -7500403 true true 110 75 80
Line -7500403 true 150 100 80 30
Line -7500403 true 150 100 220 30

butterfly
true
0
Polygon -7500403 true true 150 165 209 199 225 225 225 255 195 270 165 255 150 240
Polygon -7500403 true true 150 165 89 198 75 225 75 255 105 270 135 255 150 240
Polygon -7500403 true true 139 148 100 105 55 90 25 90 10 105 10 135 25 180 40 195 85 194 139 163
Polygon -7500403 true true 162 150 200 105 245 90 275 90 290 105 290 135 275 180 260 195 215 195 162 165
Polygon -16777216 true false 150 255 135 225 120 150 135 120 150 105 165 120 180 150 165 225
Circle -16777216 true false 135 90 30
Line -16777216 false 150 105 195 60
Line -16777216 false 150 105 105 60

car
false
0
Polygon -7500403 true true 300 180 279 164 261 144 240 135 226 132 213 106 203 84 185 63 159 50 135 50 75 60 0 150 0 165 0 225 300 225 300 180
Circle -16777216 true false 180 180 90
Circle -16777216 true false 30 180 90
Polygon -16777216 true false 162 80 132 78 134 135 209 135 194 105 189 96 180 89
Circle -7500403 true true 47 195 58
Circle -7500403 true true 195 195 58

circle
false
0
Circle -7500403 true true 0 0 300

circle 2
false
0
Circle -7500403 true true 0 0 300
Circle -16777216 true false 30 30 240

cow
false
0
Polygon -7500403 true true 200 193 197 249 179 249 177 196 166 187 140 189 93 191 78 179 72 211 49 209 48 181 37 149 25 120 25 89 45 72 103 84 179 75 198 76 252 64 272 81 293 103 285 121 255 121 242 118 224 167
Polygon -7500403 true true 73 210 86 251 62 249 48 208
Polygon -7500403 true true 25 114 16 195 9 204 23 213 25 200 39 123

cylinder
false
0
Circle -7500403 true true 0 0 300

dot
false
0
Circle -7500403 true true 90 90 120

face happy
false
0
Circle -7500403 true true 8 8 285
Circle -16777216 true false 60 75 60
Circle -16777216 true false 180 75 60
Polygon -16777216 true false 150 255 90 239 62 213 47 191 67 179 90 203 109 218 150 225 192 218 210 203 227 181 251 194 236 217 212 240

face neutral
false
0
Circle -7500403 true true 8 7 285
Circle -16777216 true false 60 75 60
Circle -16777216 true false 180 75 60
Rectangle -16777216 true false 60 195 240 225

face sad
false
0
Circle -7500403 true true 8 8 285
Circle -16777216 true false 60 75 60
Circle -16777216 true false 180 75 60
Polygon -16777216 true false 150 168 90 184 62 210 47 232 67 244 90 220 109 205 150 198 192 205 210 220 227 242 251 229 236 206 212 183

fish
false
0
Polygon -1 true false 44 131 21 87 15 86 0 120 15 150 0 180 13 214 20 212 45 166
Polygon -1 true false 135 195 119 235 95 218 76 210 46 204 60 165
Polygon -1 true false 75 45 83 77 71 103 86 114 166 78 135 60
Polygon -7500403 true true 30 136 151 77 226 81 280 119 292 146 292 160 287 170 270 195 195 210 151 212 30 166
Circle -16777216 true false 215 106 30

flag
false
0
Rectangle -7500403 true true 60 15 75 300
Polygon -7500403 true true 90 150 270 90 90 30
Line -7500403 true 75 135 90 135
Line -7500403 true 75 45 90 45

flower
false
0
Polygon -10899396 true false 135 120 165 165 180 210 180 240 150 300 165 300 195 240 195 195 165 135
Circle -7500403 true true 85 132 38
Circle -7500403 true true 130 147 38
Circle -7500403 true true 192 85 38
Circle -7500403 true true 85 40 38
Circle -7500403 true true 177 40 38
Circle -7500403 true true 177 132 38
Circle -7500403 true true 70 85 38
Circle -7500403 true true 130 25 38
Circle -7500403 true true 96 51 108
Circle -16777216 true false 113 68 74
Polygon -10899396 true false 189 233 219 188 249 173 279 188 234 218
Polygon -10899396 true false 180 255 150 210 105 210 75 240 135 240

house
false
0
Rectangle -7500403 true true 45 120 255 285
Rectangle -16777216 true false 120 210 180 285
Polygon -7500403 true true 15 120 150 15 285 120
Line -16777216 false 30 120 270 120

leaf
false
0
Polygon -7500403 true true 150 210 135 195 120 210 60 210 30 195 60 180 60 165 15 135 30 120 15 105 40 104 45 90 60 90 90 105 105 120 120 120 105 60 120 60 135 30 150 15 165 30 180 60 195 60 180 120 195 120 210 105 240 90 255 90 263 104 285 105 270 120 285 135 240 165 240 180 270 195 240 210 180 210 165 195
Polygon -7500403 true true 135 195 135 240 120 255 105 255 105 285 135 285 165 240 165 195

line
true
0
Line -7500403 true 150 0 150 300

line half
true
0
Line -7500403 true 150 0 150 150

pentagon
false
0
Polygon -7500403 true true 150 15 15 120 60 285 240 285 285 120

person
false
0
Circle -7500403 true true 110 5 80
Polygon -7500403 true true 105 90 120 195 90 285 105 300 135 300 150 225 165 300 195 300 210 285 180 195 195 90
Rectangle -7500403 true true 127 79 172 94
Polygon -7500403 true true 195 90 240 150 225 180 165 105
Polygon -7500403 true true 105 90 60 150 75 180 135 105

person lefty
false
0
Circle -7500403 true true 170 5 80
Polygon -7500403 true true 165 90 180 195 150 285 165 300 195 300 210 225 225 300 255 300 270 285 240 195 255 90
Rectangle -7500403 true true 187 79 232 94
Polygon -7500403 true true 255 90 300 150 285 180 225 105
Polygon -7500403 true true 165 90 120 150 135 180 195 105

person righty
false
0
Circle -7500403 true true 50 5 80
Polygon -7500403 true true 45 90 60 195 30 285 45 300 75 300 90 225 105 300 135 300 150 285 120 195 135 90
Rectangle -7500403 true true 67 79 112 94
Polygon -7500403 true true 135 90 180 150 165 180 105 105
Polygon -7500403 true true 45 90 0 150 15 180 75 105

plant
false
0
Rectangle -7500403 true true 135 90 165 300
Polygon -7500403 true true 135 255 90 210 45 195 75 255 135 285
Polygon -7500403 true true 165 255 210 210 255 195 225 255 165 285
Polygon -7500403 true true 135 180 90 135 45 120 75 180 135 210
Polygon -7500403 true true 165 180 165 210 225 180 255 120 210 135
Polygon -7500403 true true 135 105 90 60 45 45 75 105 135 135
Polygon -7500403 true true 165 105 165 135 225 105 255 45 210 60
Polygon -7500403 true true 135 90 120 45 150 15 180 45 165 90

square
false
0
Rectangle -7500403 true true 30 30 270 270

square 2
false
0
Rectangle -7500403 true true 30 30 270 270
Rectangle -16777216 true false 60 60 240 240

star
false
0
Polygon -7500403 true true 151 1 185 108 298 108 207 175 242 282 151 216 59 282 94 175 3 108 116 108

target
false
0
Circle -7500403 true true 0 0 300
Circle -16777216 true false 30 30 240
Circle -7500403 true true 60 60 180
Circle -16777216 true false 90 90 120
Circle -7500403 true true 120 120 60

tree
false
0
Circle -7500403 true true 118 3 94
Rectangle -6459832 true false 120 195 180 300
Circle -7500403 true true 65 21 108
Circle -7500403 true true 116 41 127
Circle -7500403 true true 45 90 120
Circle -7500403 true true 104 74 152

triangle
false
0
Polygon -7500403 true true 150 30 15 255 285 255

triangle 2
false
0
Polygon -7500403 true true 150 30 15 255 285 255
Polygon -16777216 true false 151 99 225 223 75 224

truck
false
0
Rectangle -7500403 true true 4 45 195 187
Polygon -7500403 true true 296 193 296 150 259 134 244 104 208 104 207 194
Rectangle -1 true false 195 60 195 105
Polygon -16777216 true false 238 112 252 141 219 141 218 112
Circle -16777216 true false 234 174 42
Rectangle -7500403 true true 181 185 214 194
Circle -16777216 true false 144 174 42
Circle -16777216 true false 24 174 42
Circle -7500403 false true 24 174 42
Circle -7500403 false true 144 174 42
Circle -7500403 false true 234 174 42

turtle
true
0
Polygon -10899396 true false 215 204 240 233 246 254 228 266 215 252 193 210
Polygon -10899396 true false 195 90 225 75 245 75 260 89 269 108 261 124 240 105 225 105 210 105
Polygon -10899396 true false 105 90 75 75 55 75 40 89 31 108 39 124 60 105 75 105 90 105
Polygon -10899396 true false 132 85 134 64 107 51 108 17 150 2 192 18 192 52 169 65 172 87
Polygon -10899396 true false 85 204 60 233 54 254 72 266 85 252 107 210
Polygon -7500403 true true 119 75 179 75 209 101 224 135 220 225 175 261 128 261 81 224 74 135 88 99

wheel
false
0
Circle -7500403 true true 3 3 294
Circle -16777216 true false 30 30 240
Line -7500403 true 150 285 150 15
Line -7500403 true 15 150 285 150
Circle -7500403 true true 120 120 60
Line -7500403 true 216 40 79 269
Line -7500403 true 40 84 269 221
Line -7500403 true 40 216 269 79
Line -7500403 true 84 40 221 269

x
false
0
Polygon -7500403 true true 270 75 225 30 30 225 75 270
Polygon -7500403 true true 30 75 75 30 270 225 225 270
@#$#@#$#@
NetLogo 6.0
@#$#@#$#@
@#$#@#$#@
@#$#@#$#@
<experiments>
  <experiment name="age.gap.experiment" repetitions="2" runMetricsEveryStep="true">
    <setup>setup</setup>
    <go>go</go>
    <metric>count turtles</metric>
    <metric>mean.age.infecteds</metric>
    <metric>100 * count turtles with [infected?] / count turtles</metric>
    <metric>cumsum.transmissions</metric>
    <metric>count turtles with [infected?]</metric>
    <enumeratedValueSet variable="age-gap-tolerance">
      <value value="1"/>
      <value value="20"/>
    </enumeratedValueSet>
  </experiment>
</experiments>
@#$#@#$#@
@#$#@#$#@
default
0.0
-0.2 0 0.0 1.0
0.0 1 1.0 0.0
0.2 0 0.0 1.0
link direction
true
0
Line -7500403 true 150 150 90 180
Line -7500403 true 150 150 210 180
@#$#@#$#@
0
@#$#@#$#@
